# Supplementary material for: A team of heterochromatin factors collaborates with small RNA pathways to combat repetitive elements and germline stress
Source: eLife. 2017 Mar 15;6:e21666. doi: 10.7554/eLife.21666 (PMC5395297; doi:10.7554/eLife.21666)
Supplement: Supplementary file 3. — DOI: http://dx.doi.org/10.7554/eLife.21666.035 [file elife-21666-supp3.xlsx]

## Sheet: Sheet1
Protein	Antibody	Source
HPL-2	Q2324 (38630002)	modENCODE project (Novus)
LET-418	Q3861 (48960002)	modENCODE project (Novus)
LIN-13	Q0838 (29570002)	modENCODE project (Novus)
LIN-61	Q3520	modENCODE project
MET-2	Q2943	modENCODE project
H3K9me3	ab8898	Abcam
H3K9me2	302-32369	WAKO
p-CHK-1	2348	Cell Signalling Technologies
